# Supplementary material for: D-Penicillamine/Dihydroquercetin Dual-Loaded Metal–Organic Framework as a Microenvironment Copper Regulator for Enhancing the Therapeutic Efficacy of Polyphenolic Antioxidant in Alzheimer’s Disease
Source: Molecules. 2025 Dec 28;31(1):111. doi: 10.3390/molecules31010111 (PMC12787126; doi:10.3390/molecules31010111)
Supplement: Supplementary file 1 [file molecules-31-00111-s001.zip]

Archive with 1 entries (1 files):
- molecules-4010264-supplementary.pdf
